# Supplementary material for: Establishment of a multiplex qPCR assay for the detection of pathogens associated with bovine respiratory disease complex
Source: Front Vet Sci. 2025 Apr 22;12:1594488. doi: 10.3389/fvets.2025.1594488 (PMC12052718; doi:10.3389/fvets.2025.1594488)
Supplement: Supplementary file 6 [file Table_1.xls]

## Sheet: BRSV optimization
Primer and probe concentration optimization
	0.05μM		0.075μM		0.1μM		0.125μM		0.15μM		0.175μM		0.2μM
0.1μM	19.86	19.8767	18.76	18.7967	20.88	20.9133	19.87	20.01	19.28	19.3467	19.56	19.5533	20.11	20.3933
	19.89		18.83		20.92		19.87		19.45		19.56		20.47
	19.88		18.8		20.94		20.29		19.31		19.54		20.6
0.15μM	19.2	19.3333	18.94	19.02	20.18	20.0467	19.23	19.2367	19.58	19.5867	20.01	20.1333	19.71	19.7633
	19.33		19.12		19.93		19.26		19.58		20.27		19.81
	19.47		19		20.03		19.22		19.6		20.12		19.77
0.2μM	18.64	18.7233	18.83	18.8667	19.07	19.12	19.9	19.5233	19.28	19.42	19.6	19.4633	19.52	19.55
	18.83		18.89		19.15		19.45		19.29		19.32		19.54
	18.7		18.88		19.14		19.22		19.69		19.47		19.59
0.25μM	18.54	18.4267	19.07	19.0733	19.53	19.51	19.27	19.2767	19.33	18.94	19.94	19.62	19.59	19.5767
	18.42		19.23		19.43		19.22		18.48		19.56		19.51
	18.32		18.92		19.57		19.34		19.01		19.36		19.63
0.3μM	18.6	18.5767	18.62	18.6967	18.7	18.7833	19.33	19.4467	19.13	19.08	19.53	19.58	19.58	19.59
	18.57		18.6		18.71		19.47		19.03		19.74		19.63
	18.56		18.87		18.94		19.54		19.08		19.47		19.56
0.35μM	18.15	18.1	18.66	18.6767	19.72	19.45	19.1	19.1033	19.88	19.57	19.28	19.3733	19.37	19.5
	18.17		18.63		19.27		19.24		19.35		19.34		19.57
	17.98		18.74		19.36		18.97		19.48		19.5		19.56
0.4μM	18.08	18.1233	18.44	18.4933	19.13	19.0633	18.84	19.0067	19.17	19.3133	19.59	19.6733	19.59	19.59
	18.22		18.49		19.07		19.27		19.28		19.77		19.56
	18.07		18.55		18.99		18.91		19.49		19.66		19.62
Rows are probe concentrations, columns are primer concentrations
	Annealing temperature optimization
	56℃		57℃		58℃		59℃		60℃		61℃		62℃
	19.61	19.63	19.02	19.1567	19.05	19.06	18.63	18.6933	18.71	18.66	18.09	18.2533	18.86	18.92
	19.6		19.2		19.17		18.74		18.61		18.17		19
	19.68		19.25		18.96		18.71		18.66		18.5		18.9

## Sheet: BPIV3 optimization
Primer and probe concentration optimization
	0.05μM		0.075μM		0.1μM		0.125μM		0.15μM		0.175μM		0.2μM
0.1μM	17.71	17.73	18.1	18.1767	18.21	18.3067	18.55	18.5467	19.15	19.18	19.3	19.2733	18.74	18.7733
	17.64		18.26		18.27		18.56		19.19		19.22		18.69
	17.84		18.17		18.44		18.53		19.2		19.3		18.89
0.15μM	17.83	17.8333	18.57	18.5633	18.09	18.1633	18.84	18.7867	18.91	18.9167	18.86	18.6167	19.68	19.7733
	17.87		18.53		18.22		18.77		18.88		18.44		19.94
	17.8		18.59		18.18		18.75		18.96		18.55		19.7
0.2μM	17.89	17.9333	18.02	18.1433	18.44	18.35	18.71	18.6867	18.83	18.8033	18.61	18.73	19.24	19.41
	17.93		18.26		18.44		18.72		18.8		18.71		19.38
	17.98		18.15		18.17		18.63		18.78		18.87		19.61
0.25μM	18.03	18.03	18.11	18.2133	18.46	18.4	18.45	18.4967	18.98	19.04	18.91	19.1433	19.02	19.1467
	18.05		18.27		18.49		18.7		19.01		19.61		19.22
	18.01		18.26		18.25		18.34		19.13		18.91		19.2
0.3μM	17.83	17.8633	17.88	17.9767	18.45	18.4167	18.55	18.6433	19.13	18.9533	18.74	18.7633	19.64	19.6433
	17.9		18.17		18.53		18.71		18.79		18.74		19.54
	17.86		17.88		18.27		18.67		18.94		18.81		19.75
0.35μM	17.62	17.7233	17.87	17.9467	18.09	18.1667	18.9	18.8333	19.07	18.8967	18.81	18.7633	19.68	19.5833
	17.84		18.1		18.32		18.85		18.9		18.85		19.5
	17.71		17.87		18.09		18.75		18.72		18.63		19.57
0.4μM	17.45	17.4933	17.72	17.69	17.81	18.0733	18.5	18.52	18.9	18.74	18.4	18.7733	19.7	19.56
	17.56		17.72		17.97		18.48		18.49		18.91		19.46
	17.47		17.63		18.44		18.58		18.83		19.01		19.52
Rows are probe concentrations, columns are primer concentrations
	Annealing temperature optimization
	56℃		57℃		58℃		59℃		60℃		61℃		62℃
	18.93	19.0667	19.11	19.0767	18.64	18.65	18.16	17.9033	17.84	17.8733	17.48	17.15	17.5	17.62
	19.07		19.11		18.65		17.72		17.87		17.01		17.69
	19.2		19.01		18.66		17.83		17.91		16.96		17.67

## Sheet: BVDV optimization
Primer and probe concentration optimization
	0.05μM		0.075μM		0.1μM		0.125μM		0.15μM		0.175μM		0.2μM
0.1μM	21.48	21.3633	20.16	20.05	20.54	20.5367	20.45	20.2467	19.65	19.6067	19.62	19.6167	20.29	20.3
	21.55		19.66		20.52		20		19.58		19.67		20.26
	21.06		20.33		20.55		20.29		19.59		19.56		20.35
0.15μM	20.81	20.72	19.53	19.7467	19.98	20.01	20.04	19.9633	19.62	19.6033	19.49	19.5967	19.84	19.9067
	20.58		19.97		20		19.96		19.61		19.69		19.92
	20.77		19.74		20.05		19.89		19.58		19.61		19.96
0.2μM	19.68	19.93	19.59	19.77	20.02	20	19.96	20.07	20.01	19.9667	20.15	20.2667	19.91	19.9633
	20.01		19.78		19.97		20.12		19.85		20.07		19.95
	20.1		19.94		20.01		20.13		20.04		20.58		20.03
0.25μM	19.57	19.5933	19.93	19.8533	20.95	20.8633	20.91	20.94	20.05	20.08	20.04	19.9833	19.72	19.8267
	19.81		19.56		20.78		21		20.15		20.06		19.89
	19.4		20.07		20.86		20.91		20.04		19.85		19.87
0.3μM	19.32	19.37	19.72	19.41	20.2	20.2433	20.07	20.1467	20.14	20.1167	19.66	19.8333	19.76	19.8667
	19.5		19.36		20.21		20.15		20.11		19.89		19.89
	19.29		19.15		20.32		20.22		20.1		19.95		19.95
0.35μM	19.22	19.27	19.5	19.6233	20.45	20.3833	20.67	20.66	19.76	19.7333	19.98	20.15	19.58	19.6633
	19.27		19.57		20.33		20.68		19.71		20.16		19.72
	19.32		19.8		20.37		20.63		19.73		20.31		19.69
0.4μM	19.48	19.3033	19.39	19.5767	20.35	20.43	20.1	20.1	19.55	19.5067	19.57	19.6567	19.8	19.8467
	18.9		19.73		20.37		20.13		19.48		19.67		19.75
	19.53		19.61		20.57		20.07		19.49		19.73		19.99
Rows are probe concentrations, columns are primer concentrations
	Annealing temperature optimization
	56℃		57℃		58℃		59℃		60℃		61℃		62℃
	19.11	19.2033	19.24	19.26	18.97	18.8533	18.76	18.7933	18.63	18.6667	18.52	18.47	18.68	18.64
	19.21		19.22		19.05		18.79		18.74		18.37		18.65
	19.29		19.32		18.54		18.83		18.63		18.52		18.59

## Sheet: BAV3 optimization
Primer and probe concentration optimization
	0.05μM		0.075μM		0.1μM		0.125μM		0.15μM		0.175μM		0.2μM
0.1μM	19.26	19.2933	18.85	18.81	19.07	19.0867	19.08	19.0833	18.97	19.0333	19.06	19.0933	20.71	20.6533
	19.24		18.82		19.07		19.1		19.05		19.07		20.57
	19.38		18.76		19.12		19.07		19.08		19.15		20.68
0.15μM	18.57	18.5767	18.67	18.6433	18.8	18.8133	18.96	18.9833	18.96	18.9233	19.05	18.99	19.05	19.05
	18.55		18.66		18.84		18.97		18.91		18.98		19
	18.61		18.6		18.8		19.02		18.9		18.94		19.1
0.2μM	18.81	18.8767	18.97	19.0033	18.94	19.0033	19.22	19.1667	18.97	18.9733	19.18	19.18	21.74	19.9833
	18.92		19.01		19		19.15		18.91		19.2		19.08
	18.9		19.03		19.07		19.13		19.04		19.16		19.13
0.25μM	18.79	18.8367	18.93	18.8933	18.99	19.23	19.48	19.5167	18.92	19.02	19.27	19.2133	19.16	19.2167
	18.85		18.98		19.13		19.5		19.17		19.09		19.36
	18.87		18.77		19.57		19.57		18.97		19.28		19.13
0.3μM	18.97	19.0467	19.28	19.28	18.89	18.91	19.05	19.1233	19.09	19.0467	19.22	19.1833	19.24	19.2867
	19.06		19.28		18.97		19.2		19.03		19.1		19.33
	19.11		19.28		18.87		19.12		19.02		19.23		19.29
0.35μM	18.7	18.71	18.71	18.7433	20.28	20.22	19.12	19.0967	19.03	18.98	19.08	19.1067	19.66	19.63
	18.78		18.77		20.19		19.13		19		19.07		19.68
	18.65		18.75		20.19		19.04		18.91		19.17		19.55
0.4μM	18.57	18.4433	18.83	18.79	18.97	19	19.05	19.02	19.08	19.02	19.1	19.11	19.43	19.3067
	18.5		18.8		18.99		19		18.87		19.08		19.26
	18.26		18.74		19.04		19.01		19.11		19.15		19.23
Rows are probe concentrations, columns are primer concentrations
	Annealing temperature optimization
	56℃		57℃		58℃		59℃		60℃		61℃		62℃
	20.17	20.1667	20.18	20.0433	19.98	19.8233	19.97	19.76	19.24	19.35	19.19	19.1333	19.71	19.7733
	20.11		19.93		19.59		19.63		19.57		19.03		19.85
	20.22		20.02		19.9		19.68		19.24		19.18		19.76

## Sheet: Mb optimization
Primer and probe concentration optimization
	0.05μM		0.075μM		0.1μM		0.125μM		0.15μM		0.175μM		0.2μM
0.1μM	20.51	20.5867	21.62	21.5967	20.54	20.5367	20.29	20.2467	21.28	21.2267	21.21	21.2667	21.69	21.76
	20.59		21.46		20.52		20		21.36		21.08		21.7
	20.66		21.71		20.55		20.45		21.04		21.51		21.89
0.15μM	20.1	20.3033	20.83	20.69	19.98	20.01	19.89	19.9633	20.89	20.9	21.19	21.1133	21.13	21.1433
	20.36		20.6		20		19.96		20.89		21.03		21.1
	20.45		20.64		20.05		20.04		20.92		21.12		21.2
0.2μM	19.44	19.3967	20.04	20.0433	20.02	20	20.13	20.07	20.61	20.73	20.99	20.8767	21.18	21.1633
	19.25		20.04		19.97		20.12		20.75		20.4		21.27
	19.5		20.05		20.01		19.96		20.83		21.24		21.04
0.25μM	19.82	19.63	20.02	20.0633	20.95	20.8633	20.91	20.9333	20.54	20.6367	21.44	21.4367	21.78	21.92
	19.54		20.06		20.78		21		20.66		21.62		21.7
	19.53		20.11		20.86		20.89		20.71		21.25		22.28
0.3μM	19.32	19.3767	19.15	19.41	20.2	20.2433	20.22	20.1467	20.55	20.5233	20.76	20.73	25.05	25.0567
	19.52		19.36		20.21		20.15		20.49		20.8		24.78
	19.29		19.72		20.32		20.07		20.53		20.63		25.34
0.35μM	19.22	19.27	19.5	19.6233	20.45	20.3833	20.63	20.66	20.71	20.6033	20.75	20.7267	23.03	22.76
	19.27		19.57		20.33		20.68		20.47		20.66		22.57
	19.32		19.8		20.37		20.67		20.63		20.77		22.68
0.4μM	19.48	19.3033	19.61	19.5767	20.35	20.43	20.07	20.1	20.29	20.3467	20.57	20.5633	21.71	21.7267
	18.9		19.73		20.37		20.13		20.44		20.58		21.95
	19.53		19.39		20.57		20.1		20.31		20.54		21.52
Rows are probe concentrations, columns are primer concentrations
	Annealing temperature optimization
	56℃		57℃		58℃		59℃		60℃		61℃		62℃
	20.63	20.7133	20.64	20.4767	19.87	19.9367	19.33	19.5433	19.1	19.1033	18.83	18.84	19.59	19.64
	20.73		20.3		19.85		19.61		19.13		18.84		19.65
	20.78		20.49		20.09		19.69		19.08		18.85		19.68

## Sheet: IBRV optimization
Primer and probe concentration optimization
	0.05μM		0.075μM		0.1μM		0.125μM		0.15μM		0.175μM		0.2μM
0.1μM	18.28	18.3833	18.79	18.79	17.58	17.5167	17.65	17.68	18.65	18.6767	18.75	18.7833	17.66	17.6933
	18.44		18.74		17.49		17.68		18.68		18.79		17.7
	18.43		18.84		17.48		17.71		18.7		18.81		17.72
0.15μM	18	18.01	17.81	17.81	23.07	23.0167	17.59	17.5933	17.55	17.6267	17.52	17.5267	17.6	17.5733
	17.92		17.82		23.06		17.57		17.66		17.53		17.53
	18.11		17.8		22.92		17.62		17.67		17.53		17.59
0.2μM	17.26	17.1633	17.94	17.9133	17.85	17.9367	19.27	19.4433	17.49	17.5333	17.51	17.5067	18.09	18.0167
	17.16		17.88		18		19.43		17.56		17.5		17.96
	17.07		17.92		17.96		19.63		17.55		17.51		18
0.25μM	17.58	17.5533	17.69	17.6433	17.33	17.3533	17.34	17.39	17.39	17.4667	17.32	17.3767	17.72	17.7333
	17.56		17.56		17.29		17.46		17.55		17.32		17.66
	17.52		17.68		17.44		17.37		17.46		17.49		17.82
0.3μM	17.23	17.2067	17.28	17.3367	17.14	17.24	17.24	17.2533	17.49	17.43	17.39	17.4433	19.07	19.4
	17.17		17.38		17.31		17.31		17.4		17.48		19.44
	17.22		17.35		17.27		17.21		17.4		17.46		19.69
0.35μM	17.13	17.1467	17.3	17.2933	17.25	17.2967	17.3	17.28	17.46	17.4767	17.49	17.46	17.48	17.4967
	17.16		17.3		17.32		17.27		17.48		17.41		17.52
	17.15		17.28		17.32		17.27		17.49		17.48		17.49
0.4μM	17.12	17.0233	17.28	17.2533	17.18	17.2233	17.22	17.2767	17.39	17.37	17.51	17.4633	17.49	17.5433
	16.96		17.23		17.23		17.34		17.36		17.48		17.57
	16.99		17.25		17.26		17.27		17.36		17.4		17.57
Rows are probe concentrations, columns are primer concentrations
	Annealing temperature optimization
	56℃		57℃		58℃		59℃		60℃		61℃		62℃
	18	18.0033	17.92	17.9267	17.8	17.7967	17.63	17.6233	17.36	17.3233	17.18	17.2067	17.38	17.58
	18.02		17.93		17.79		17.65		17.45		17.16		17.73
	17.99		17.93		17.8		17.59		17.16		17.28		17.63

## Sheet: qPCR system 1
Multiplex qPCR - BRSV
Multiplex qPCR Sensitivity Results of BRSV			Multiplex qPCR Standard Curve of BRSV						Multiplex qPCR First Repeatability Test of BRSV
copies/µL	Ct values		copies/µL	Ct values			Average Ct values		copies/µL	Ct values			Average Ct values
105	23.09		108	12.48	12.53	12.52	12.51		107	16.49	16.54	16.7	16.5767
104	25.35		107	16.69	16.62	16.65	16.6533		106	20.49	20.46	20.62	20.5233
103	28.02		106	20.51	20.32	20.45	20.4267		105	23.78	23.64	23.6	23.6733
102	31.5		105	23.71	23.7	23.63	23.68		102	31.85	32.01	31.89	31.9167
101	35.46		104	26.19	26.1	26.17	26.1533		101	35.53	35.43	36.62	35.86
100	/		103	28.59	28.66	28.62	28.6233
			102	32.13	32.07	31.89	32.03		Multiplex qPCR Second Repeatability Test of BRSV
			101	34.69	35.68	35.93	35.4333		copies/µL	Ct values			Average Ct values
									107	16.71	17.29	17.36	17.12
									106	20.61	20.66	20.2	20.49
									105	22.95	23.01	23.07	23.01
									102	31.31	31.47	31.15	31.31
									101	36.12	36.13	35.16	35.8033
									Multiplex qPCR Third Repeatability Test of BRSV
									copies/µL	Ct values			Average Ct values
									107	16.66	16.11	17.11	16.6267
									106	20.32	20.6	20.46	20.46
									105	22.7	22.81	22.72	22.7433
									102	31.96	31.99	31.96	31.97
									101	35.96	35.79	36.26	36.0033
Multiplex qPCR-BPIV3
Multiplex qPCR Sensitivity Results of BPIV3			Multiplex qPCR Standard Curve of BPIV3						Multiplex qPCR First Repeatability Test of BPIV3
copies/µL	Ct values		copies/µL	Ct values			Average Ct values		copies/µL	Ct values			Average Ct values
105	22.10		108	12.58	13.12	12.87	12.8567		107	16.11	16.34	15.97	16.14
104	25.96		107	16.34	16.53	16.83	16.5667		106	19.71	19.67	19.65	19.6767
103	29.81		106	19.1	18.81	18.92	18.9433		105	22.79	22.9	22.85	22.8467
102	32.84		105	22.18	22.3	22.17	22.2167		103	30.33	30.15	30.13	30.2033
101	35.25		104	26.2	26.21	26.47	26.2933		101	36.03	36.77	36.29	36.3633
100	/		103	29.46	29.98	29.85	29.7633
			102	33.78	34.25	35.19	34.4067		Multiplex qPCR Second Repeatability Test of BPIV3
			101	35.2	37.37	37.35	36.64		copies/µL	Ct values			Average Ct values
									107	16.9	17.86	17.49	17.4167
									106	19.24	19.44	19.48	19.3867
									105	22.72	23.22	23.09	23.01
									103	31.25	31.2	31.3	31.25
									101	36.12	36.19	36.89	36.4
									Multiplex qPCR Third Repeatability Test of BPIV3
									copies/µL	Ct values			Average Ct values
									107	16.44	16.66	17.33	16.81
									106	19.24	19.55	19.11	19.3
									105	23.14	23.55	23.22	23.3033
									103	30.07	30.08	30.15	30.1
									101	37.72	37.84	36.28	37.28
Multiplex qPCR-BVDV
Multiplex qPCR Sensitivity Results of BVDV			Multiplex qPCR Standard Curve of BVDV						Multiplex qPCR First Repeatability Test of BVDV
copies/µL	Ct values		copies/µL	Ct values			Average Ct values		copies/µL	Ct values			Average Ct values
105	25.94		108	15.89	16	16.04	15.9767		107	19.05	19.13	19.15	19.11
104	27.99		107	19.37	19.17	19.52	19.3533		106	22.51	22.29	22.46	22.42
103	32.61		106	22.39	22.28	22.35	22.34		105	26.18	26.19	26.25	26.2067
102	36.14		105	26.01	25.89	25.93	25.9433		103	31.89	30.71	31.74	31.4467
101	38.88		104	27.93	28.07	28.18	28.06		101	37.1	38.41	36.9	37.47
100	/		103	32.34	32.9	32.92	32.72
			102	35.69	36.74	36.21	36.2133		Multiplex qPCR Second Repeatability Test of BVDV
			101	37.99	37.31	37.38	37.56		copies/µL	Ct values			Average Ct values
									107	18.16	18.67	18.64	18.49
									106	21.79	22.12	22.32	22.0767
									105	24.99	25.35	25.6	25.3133
									103	31.35	32.76	32.88	32.33
									101	37.6	38.67	38.53	38.2667
									Multiplex qPCR Third Repeatability Test of BVDV
									copies/µL	Ct values			Average Ct values
									107	17.52	17.96	18.24	17.9067
									106	21.49	21.68	22.1	21.7567
									105	25.2	25.27	25.03	25.1667
									103	31.13	31.88	31.56	31.5233
									101	38.3	37.23	37.8	37.7767

## Sheet: qPCR system 2
Multiplex qPCR-BAV3
Multiplex qPCR Sensitivity Results of BAV3			Multiplex qPCR Standard Curve of BAV3						Multiplex qPCR First Repeatability Test of BAV3
copies/µL	Ct values		copies/µL	Ct values			Average Ct values		copies/µL	Ct values			Average Ct values
105	21.83		108	13.36	13.63	13.7	13.5633		107	15.66	16.07	16.37	16.0333
104	26.65		107	16.65	16.63	16.68	16.6533		106	19.85	19.86	19.87	19.86
103	30.11		106	17.85	18.8	18.74	18.4633		105	22.81	22.72	22.72	22.75
102	33.95		105	21.8	21.73	22.15	21.8933		102	32.76	32.78	32.98	32.84
101	36.49		104	26.55	26.64	26.73	26.64		101	35.35	35.11	35.51	35.3233
100	/		103	30.23	30.54	30.45	30.4067
			102	33	33.56	33.53	33.3633		Multiplex qPCR Second Repeatability Test of BAV3
			101	36.17	35.84	35.58	35.8633		copies/µL	Ct values			Average Ct values
									107	15.76	15.92	15.81	15.83
									106	20.17	20.26	20.11	20.18
									105	23.1	23.22	23.21	23.1767
									102	33	33.61	33.05	33.22
									101	35.04	35.43	36.82	35.7633
									Multiplex qPCR Third Repeatability Test of BAV3
									copies/µL	Ct values			Average Ct values
									107	15.75	15.79	15.86	15.8
									106	20.22	20.1	20.11	20.1433
									105	23.14	23.18	23.33	23.2167
									102	32.13	32.07	31.89	32.03
									101	36.42	36.75	37.07	36.7467
Multiplex qPCR-Mb
Multiplex qPCR Sensitivity Results of Mb			Multiplex qPCR Standard Curve of Mb						Multiplex qPCR First Repeatability Test of Mb
copies/µL	Ct values		copies/µL	Ct values			Average Ct values		copies/µL	Ct values			Average Ct values
105	24.72		108	13.09	13.17	13.11	13.1233		107	16.5	16.91	17.07	16.8267
104	28.09		107	17.54	17.48	17.54	17.52		106	20.6	20.45	20.32	20.4567
103	32.44		106	20.9	21.46	21.04	21.1333		105	24.3	24.57	24.55	24.4733
102	34.11		105	24.8	24.84	24.59	24.7433		103	30.32	30.11	30.62	30.35
101	36.82		104	28.1	28.17	28.16	28.1433		101	36.74	36.28	36.7	36.5733
100	/		103	31.98	31.97	31.79	31.9133
			102	33.19	32.55	33.62	33.12		Multiplex qPCR Second Repeatability Test of Mb
			101	35.61	36.49	37.05	36.3833		copies/µL	Ct values			Average Ct values
									107	16.01	16.24	16.24	16.1633
									106	20.58	20.72	20.68	20.66
									105	24.5	24.54	24.56	24.5333
									103	29.79	29.9	29.88	29.8567
									101	37.09	37.36	37.05	37.1667
									Multiplex qPCR Third Repeatability Test of Mb
									copies/µL	Ct values			Average Ct values
									107	16.21	16.26	16.26	16.2433
									106	20.64	20.63	20.57	20.6133
									105	24.51	24.49	24.5	24.5
									103	30.26	30.32	30.68	30.42
									101	37.11	36.61	36.8	36.84
Multiplex qPCR-IBRV
Multiplex qPCR Sensitivity Results of IBRV			Multiplex qPCR Standard Curve of IBRV						Multiplex qPCR First Repeatability Test of IBRV
copies/µL	Ct values		copies/µL	Ct values			Average Ct values		copies/µL	Ct values			Average Ct values
105	21.59		108	9.9	10.04	10.08	10.0067		107	13.02	12.79	12.77	12.86
104	24.08		107	13.46	13.4	13.33	13.3967		106	17.78	17.91	18.12	17.9367
103	27.50		106	18.28	18.46	18.5	18.4133		105	22.55	22.47	22.26	22.4267
102	29.36		105	21.13	21.33	21.2	21.22		101	31.13	31.88	31.56	31.5233
101	32.07		104	23.6	23.8	23.86	23.7533		100	36.27	35.7	36.49	36.1533
100	35.31		103	26.55	26.73	26.69	26.6567
			102	29.06	29.06	29.15	29.09		Multiplex qPCR Second Repeatability Test of IBRV
			101	31.76	31.89	33.18	32.2767		copies/µL	Ct values			Average Ct values
			100	35.37	35.15	35.18	35.2333		107	13.54	13.52	12.79	13.2833
									106	18.15	17.95	18.7	18.2667
									105	22.55	22.66	22.86	22.69
									101	32.51	31.65	32.1	32.0867
									100	36.22	36.56	36.46	36.4133
									Multiplex qPCR Third Repeatability Test of IBRV
									copies/µL	Ct values			Average Ct values
									107	13.62	13.8	13.67	13.6967
									106	17.79	18.09	18.04	17.9733
									105	22.89	22.9	22.83	22.8733
									101	31.79	31.59	31.59	31.6567
									100	36.8	36.85	36.94	36.8633

## Sheet: Test results
	BRSV	BPIV3	BVDV	BAV3	Mb	IBRV
1	29.92	29.97	28.03	24.15	30.11	29.76
2	30	29.23	-	-	-	-
3	29.72	-	-	35.06	-	-
4	30.19	-	-	-	29.57	-
5	-	-	-	11.78	32.06	-
6	-	-	-	35.26	28.66	-
7	-	-	-	30.24	-	29.81
8	-	-	-	36.91	-	29.99
9	-	-	-	36.24	-	26.77
10	-	-	-	-	33.12	28.5
11	-	-	-	-	28.88	29.32
12	26.76	30.6	30.76	-	-	-
13	28.6	29.82	-	-	32.73	-
14	29.75	36.55	-	-	-	27.17
15	27.07	-	25.76	-	29.86	-
16	29.01	-	29.83	-	30.88	-
17	-	-	-	37.84	28.44	25.47
18	25.45	-	36.44	-	37.27	-
19	-	30.52	-	36.83	36.07	-
20	-	28.16	-	38.45	37.96	-
21	35.93	34.85	25.82	34.88	-	35.49
22	-	31.17	-	-	-	-
23	38.33	-	32.59	-	38.15	-
24	-	-	29.5	34.72	36.63	-
25	-	-	31.14	-	-	-
26	-	-	30.8	-	-	-
27	-	-	27.55	-	-	-
28	-	-	30.95	-	-	-
29	-	-	31.47	-	-	-
30	-	-	29.24	-	-	-
31	34.68	35.69	37.37	32.52	29.27	33.82
32	37.1	36.87	36.66	36.43	30.65	36.72
33	30.54	38.13	34.99	36.24	33.05	37.26
34	37.26	38.24	34.03	33.63	32.89	34.54
35	-	-	-	-	29.34	-
36	-	-	-	35.72	31.72	-
37	-	-	-	36.11	30.14	-
38	-	-	-	37.42	31.28	-
39	-	-	-	36.71	30.33	-
40	-	-	-	37.84	31.2	-
41	-	-	-	35.55	28.97	-
42	-	-	-	34.19	30.8	-
43	38.33	-	-	-	32.01	-
44	-	37.78	-	-	34.95	-
45	-	35.19	-	-	26.95	-
46	-	35.26	-	-	35.89	-
47	-	34.02	-	-	35.96	-
48	-	34.61	-	-	35.49	-
49	-	-	-	35.07	36.1	-
50	-	-	-	35.55	30.48	-
51	-	-	-	35.37	29.7	-
52	-	-	-	35.91	34.57	-
53	-	-	-	34.34	37.21	-
54	-	-	-	34.96	36.95	-
55	-	-	-	35.73	35.86	-
56	-	-	-	32.03	35.15	-
57	-	-	-	37.78	35.97	-
58	-	-	-	36.94	36.48	-
59	-	-	-	34.14	35.63	-
60	-	-	-	36.47	34.89	-
61	-	-	-	33.91	32.85	-
62	-	-	-	29.6	33.45	-
63	-	-	-	35.59	25.58	-
64	-	-	-	37.84	37.12	36.62
65	-	-	-	37.67	-	-
66	-	-	-	37.74	-	-
67	-	-	-	38.53	-	-
68	-	-	-	38.25	-	-
69	-	-	-	32.95	-	-
70	-	-	-	37.2	-	-
71	-	-	-	37.04	-	-
72	-	-	-	36.85	-	-
73	-	-	-	37.04	-	-
74	-	-	-	36.67	-	-
75	-	-	-	36.4	-	-
76	-	34.95	-	-	-	-
77	-	34.56	-	-	-	-
78	-	34.65	-	-	-	-
79	-	36.85	-	-	-	-
80	-	37.9	-	-	-	-
81	-	38.41	-	-	-	-
82	-	35.26	-	-	-	-
83	-	34.73	-	-	-	-
84	-	-	-	-	36.83	-
85	-	-	-	-	36.6	-
86	-	-	-	-	35.28	-
87	-	-	-	-	37.47	-
88	-	-	-	-	37.24	-
89	-	-	-	-	31.8	-
90	-	-	-	-	34.67	-
91	-	-	-	-	29.53	-
92	-	-	-	-	29.58	-
93	-	-	-	-	28.19	-
94	-	-	-	-	27.11	-
95	-	-	-	-	36.42	-
96	-	-	-	-	-	35.81
97	-	-	-	-	-	37.36
98	-	-	-	-	-	38.02
99	-	-	-	-	-	30.8
100	-	-	-	-	-	-
101	-	-	-	-	-	-
102	-	-	-	-	-	-
103	-	-	-	-	-	-
104	-	-	-	-	-	-
105	-	-	-	-	-	-
106	-	-	-	-	-	-
107	-	-	-	-	-	-
108	-	-	-	-	-	-
109	-	-	-	-	-	-
110	-	-	-	-	-	-
111	-	-	-	-	-	-
112	-	-	-	-	-	-
113	-	-	-	-	-	-
114	-	-	-	-		-
115	-	-	-	-	-	-
116	-	-	-	-	-	-
117	-	-	-	-	-	-
118	-	-	-	-	-	-
119	-	-	-	-	-	-
120	-	-	-	-	-	-
121	-	-	-	-	-	-
122	-	-	-	-	-	-
123	-	-	-	-	-	-
124	-	-	-	-	-	-
125	-	-	-	-	-	-
126	-	-	-	-	-	-
127	-	-	-	-	-	-
128	-	-	-	-	-	-
129	-	-	-	-	-	-
130	-	-	-	-	-	-
131	-	-	-	-	-	-
132	-	-	-	-	-	-
133	-	-	-	-	-	-
134	-	-	-	-	-	-
135	-	-	-	-	-	-
136	-	-	-	-	-	-
137	-	-	-	-	-	-
138	-	-	-	-	-	-
139	-	-	-	-	-	-
140	-	-	-	-	-	-
141	-	-	-	-	-	-
142	-	-	-	-	-	-
143	-	-	-	-	-	-
144	-	-	-	-	-	-
145	-	-	-	-	-	-
146	-	-	-	-	-	-
147	-	-	-	-	-	-
148	-	-	-	-	-	-
149	-	-	-	-	-	-
150	-	-	-	-	-	-
151	-	-	-	-	-	-
152	-	-	-	-	-	-
153	-	-	-	-	-	-
154	-	-	-	-	-	-
155	-	-	-	-	-	-
156	-	-	-	-	-	-
157	-	-	-	-	-	-
158	-	-	-	-	-	-
159	-	-	-	-	-	-
160	-	-	-	-	-	-
161	-	-	-	-	-	-
162	-	-	-	-	-	-
163	-	-	-	-	-	-
164	-	-	-	-	-	-
165	-	-	-	-	-	-
166	-	-	-	-	-	-
167	-	-	-	-	-	-
168	-	-	-	-	-	-
169	-	-	-	-	-	-
170	-	-	-	-	-	-
171	-	-	-	-	-	-
172	-	-	-	-	-	-
173	-	-	-	-	-	-
174	-	-	-	-	-	-
175	-	-	-	-	-	-
176	-	-	-	-	-	-
177	-	-	-	-	-	-
178	-	-	-	-	-	-
179	-	-	-	-	-	-
180	-	-	-	-	-	-
181	-	-	-	-	-	-
182	-	-	-	-	-	-
183	-	-	-	-	-	-
184	-	-	-	-	-	-
185	-	-	-	-	-	-
186	-	-	-	-	-	-
187	-	-	-	-	-	-
188	-	-	-	-	-	-
189	-	-	-	-	-	-
190	-	-	-	-	-	-
191	-	-	-	-	-	-
192	-	-	-	-	-	-
193	-	-	-	-	-	-
194	-	-	-	-	-	-
195	-	-	-	-	-	-
196	-	-	-	-	-	-
197	-	-	-	-	-	-
198	-	-	-	-	-	-
199	-	-	-	-	-	-
200	-	-	-	-	-	-
201	-	-	-	-	-	-
202	-	-	-	-	-	-
203	-	-	-	-	-	-
204	-	-	-	-	-	-
205	-	-	-	-	-	-
206	-	-	-	-	-	-
207	-	-	-	-	-	-
208	-	-	-	-	-	-
209	-	-	-	-	-	-
210	-	-	-	-	-	-
211	-	-	-	-	-	-
212	-	-	-	-	-	-
213	-	-	-	-	-	-
214	-	-	-	-	-	-
215	-	-	-	-	-	-
216	-	-	-	-	-	-
217	-	-	-	-	-	-
218	-	-	-	-	-	-
219	-	-	-	-	-	-
220	-	-	-	-	-	-
221	-	-	-	-	-	-
222	-	-	-	-	-	-
223	-	-	-	-	-	-
224	-	-	-	-	-	-

## Sheet: Positive rate comparison
BRSV（Ct）		BPIV3（Ct）		BVDV（Ct）		BAV3（Ct）		Mb（Ct）		IBRV（Ct）
this study	reagent kit	this study	reagent kit	this study	reagent kit	this study	patent	this study	reagent kit	this study	reagent kit
29.92	31.92	29.97	30.46	28.03	30.72	24.15	25.58	30.11	30.8	29.76	30.28
30	32.15	29.23	29.58	30.76	33.92	35.06	32.18	29.57	29.77	29.81	33.45
29.72	32.95	30.6	28.19	25.76	30.84	11.78	13.16	32.06	32.85	29.99	31.49
30.19	31.45	29.82	31.8	29.83	32.05	35.26	36.64	28.66	28.54	26.77	29.82
26.76	35.54	36.55	36.07	25.82	31.19	30.24	27.94	33.12	35.75	28.5	31.09
28.6	31.52	30.52	35.56	32.59	35.81	36.91	34.01	28.88	30.52	29.32	31.55
29.75	33.42	28.16	32.54	29.5	34.29	36.24	34.2	32.73	35.49	27.17	29.6
27.07	35.67	31.17	33.45	31.14	35.31	37.84	36.21	29.86	31.3	25.47	27.83
29.01	33.54	-	-	30.8	34.68	36.83	38.16	30.88	31.19	-	-
25.45	30.92	-	-	27.55	32.21	38.45	38.33	28.44	30.52	-	-
-	-	-	-	30.95	37.16	-	-	29.27	31.95	-	-
-	-	-	-	31.47	36.91	-	-	30.65	31.85	-	-
-	-	-	-	29.24	34.65	-	-	33.05	34.82	-	-
-	-	-	-	-	-	-	-	32.89	35.49	-	-
-	-	-	-	-	-	-	-	29.34	31.34	-	-
-	-	-	-	-	-	-	-	31.72	34.54	-	-
-	-	-	-	-	-	-	-	30.14	32.14	-	-
-	-	-	-	-	-	-	-	31.28	32.67	-	-
-	-	-	-	-	-	-	-	30.33	34.67	-	-
-	-	-	-	-	-	-	-	31.2	34.95	-	-
-	-	-	-	-	-	-	-	28.97	29.52	-	-
-	-	-	-	-	-	-	-	30.8	30.86	-	-
-	-	-	-	-	-	-	-	-	-	-	-
-	-	-	-	-	-	-	-	-	-	-	-
-	-	-	-	-	-	-	-	-	-	-	-
-	-	-	-	-	-	-	-	-	-	-	-
-	-	-	-	-	-	-	-	-	-	-	-
-	-	-	-	-	-	-	-	-	-	-	-
-	-	-	-	-	-	-	-	-	-	-	-
-	-	-	-	-	-	-	-	-	-	-	-
-	-	-	-	-	-	-	-	-	-	-	-
-	-	-	-	-	-	-	-	-	-	-	-
-	-	-	-	-	-	-	-	-	-	-	-
-	-	-	-	-	-	-	-	-	-	-	-
-	-	-	-	-	-	-	-	-	-	-	-
-	-	-	-	-	-	-	-	-	-	-	-
-	-	-	-	-	-	-	-	-	-	-	-
-	-	-	-	-	-	-	-	-	-	-	-
-	-	-	-	-	-	-	-	-	-	-	-
-	-	-	-	-	-	-	-	-	-	-	-
-	-	-	-	-	-	-	-	-	-	-	-
-	-	-	-	-	-	-	-	-	-	-	-
-	-	-	-	-	-	-	-	-	-	-	-
-	-	-	-	-	-	-	-	-	-	-	-
-	-	-	-	-	-	-	-	-	-	-	-
-	-	-	-	-	-	-	-	-	-	-	-
-	-	-	-	-	-	-	-	-	-	-	-
-	-	-	-	-	-	-	-	-	-	-	-
-	-	-	-	-	-	-	-	-	-	-	-
-	-	-	-	-	-	-	-	-	-	-	-
Green is a healthy bovine serum sample, blue is a healthy bovine nasal swab sample
